# Supplementary material for: Usefulness of the autism spectrum quotient (AQ) in screening for autism spectrum disorder and social communication disorder
Source: BMC Psychiatry. 2023 Nov 13;23:831. doi: 10.1186/s12888-023-05362-y (PMC10644653; doi:10.1186/s12888-023-05362-y)
Supplement: Supplementary file 2 — Supplementary Material 2: Demographic and clinical data of typically developing individuals [file 12888_2023_5362_MOESM2_ESM.xlsx]

## Sheet: AQ_Case 
Demographic and Clinical Data of Patients with Autism Spectrum Disorder and Social Communication Disorder
Sample No.	sex	age（AQ measurement point）	Diagnosis	AQ_Total score	Social skills	Attention switching	Attention to detail	Communication	Imagination	IQ test	FIQ	VIQ	PIQ	VCI	PRI	WMI	PSI	FIQ predicted by JART	FIQ or Predicted FIQ
1	M	41	SCD	23	7	6	0	5	5	WAIS-Ⅲ	93	94	92						93
2	F	28	SCD	17	3	6	3	2	3	WAIS-Ⅲ	88	95	82						88
3	M	31	ASD	46	10	10	10	9	7	WAIS-Ⅲ	136	137	129	131	135	145	113		136
4	M	23	ASD	44	8	7	10	9	10	JART								87	87
5	F	20	ASD	32	9	5	1	9	8	WAIS-Ⅲ	72	81	68						72
6	M	28	SCD	37	10	7	2	9	9	JART								118	118
7	F	29	ASD	40	10	7	7	10	6	WAIS-Ⅲ	96	107	83					111	96
8	M	32	ASD	32	7	9	2	9	5	WAIS-Ⅲ	84	78	94						84
9	F	39	ASD	47	10	10	8	10	9	WAIS-Ⅲ	106	112	97						106
10	M	39	ASD	42	9	9	6	10	8	WAIS-Ⅲ	120	115	123						120
11	F	31	SCD	21	3	3	10	2	3	JART								119	119
12	M	25	ASD	30	7	4	2	10	7	WAIS-Ⅲ	85	85	87						85
13	F	20	SCD	18	3	4	4	3	4	WAIS-Ⅲ	88	90	88	93	99	103	75		88
14	M	20	ASD	30	8	8	3	7	4	WAIS-Ⅲ	103	111	92						103
15	M	17	ASD	31	7	8	3	5	8	WAIS-Ⅲ	93	97	88	90	95	111	86		93
16	F	23	ASD	34	7	8	6	8	5	JART								109	109
17	M	27	ASD	38	9	10	3	6	10	JART								90	90
18	M	16	ASD	26	9	5	1	5	6	WISC-Ⅲ	70	68	78						70
19	M	26	SCD	27	6	5	4	7	5	WAIS-Ⅲ	74	68	86	71	93				74
20	F	29	ASD	40	9	9	7	7	8	JART								108	108
21	F	20	SCD	19	7	4	2	6	0	WAIS-Ⅲ	85	85	88	99	83				85
22	F	29	ASD	34	5	8	7	6	8	WAIS-Ⅲ	102	114	87						102
23	M	20	ASD	36	8	8	6	8	6	WAIS-Ⅲ	85	94	76						85
24	F	24	ASD	40	10	8	6	10	6	WAIS-Ⅲ	110	109	110						110
25	F	30	ASD	30	8	9	6	4	3	WAIS-Ⅲ	82	92	74						82
26	M	25	ASD	42	10	10	6	7	9	WAIS-Ⅲ	103	120	80						103
27	M	27	ASD	35	9	8	2	9	7	JART								91	91
28	M	27	SCD	15	3	3	4	2	3	WAIS-Ⅲ	110	111	108						110
29	F	30	SCD	31	10	6	5	5	5	WAIS-Ⅲ	120	125	109						120
30	F	22	ASD	32	7	8	4	9	4	JART								112	112
31	M	21	SCD	22	8	5	3	4	2	JART								100	100
32	M	38	SCD	38	9	8	3	10	8	WAIS-Ⅲ	90	98	82						90
33	M	23	SCD	33	9	8	1	7	8	JART								103	103
34	M	16	ASD	24	7	6	5	1	5	WAIS-Ⅲ	83	98	69						83
35	M	43	ASD	45	10	9	8	10	8	JART								113	113
36	M	19	ASD	39	9	9	9	8	4	WAIS-Ⅲ	87	99	74						87
37	M	34	ASD	42	10	8	7	8	9	WAIS-Ⅲ	132	132	126						132
38	M	26	ASD	19	4	5	4	1	5	WAIS-R	104	109	96						104
39	M	34	SCD	27	6	4	5	6	6	JART								89	89
40	M	30	SCD	35	9	6	2	9	9	JART								111	111
41	M	23	SCD	27	6	7	5	3	6	WAIS-Ⅲ	69	82	61					97	97
42	M	40	ASD	31	9	7	1	10	4	WAIS-Ⅲ	104	113	91						104
43	M	18	ASD	31	8	5	7	6	5	WAIS-Ⅲ	87	84	92						87
44	M	22	ASD	42	9	10	8	9	6	WAIS-Ⅲ	106	106	105						106
45	M	27	ASD	38	9	8	8	9	4	WAIS-Ⅲ	94	102	84						94
46	F	24	ASD	33	10	5	2	8	8	WAIS-Ⅲ	78	88	72						78
47	M	36	ASD	27	6	8	2	6	5	WAIS-Ⅲ	85	96	74						85
48	M	51	ASD	27	5	7	4	6	5	JART								90	90
49	M	18	SCD	20	5	7	3	3	2	JART								85	85
50	M	22	ASD	45	10	9	8	10	8	WAIS-Ⅲ	91	100	82	100	70	90	92		91
51	M	24	ASD	34	9	10	1	7	7	WAIS-Ⅲ	95	102	86						95
52	F	40	ASD	32	10	7	3	8	4	WAIS-Ⅲ	116	109	123	111	123	85	116		116
53	M	23	ASD	33	7	9	7	8	2	WAIS-Ⅲ	102	109	94	111	95	103	100		102
54	M	20	ASD	37	10	8	2	9	8	WISC-Ⅲ	97	108	86	106	93	118	83		97
55	M	23	ASD	34	8	7	8	6	5	JART								116	116
56	M	33	ASD	33	10	9	3	7	4	WAIS-Ⅲ	83	86	82	93	79	81	92		83
57	M	24	ASD	36	9	9	5	9	4	WAIS-Ⅲ	91	102	79	100	83	98	89		91
58	M	23	ASD	37	7	7	6	10	7	WAIS-Ⅲ	78	100	59	104	59	98	75		78
59	M	39	ASD	38	7	8	6	8	9	WAIS-Ⅲ	96	106	84	107	89	105	72		96
60	M	18	ASD	19	2	7	2	4	4	WAIS-Ⅲ	87	81	97	78	99	76	81		87
62	M	41	ASD	30	5	5	3	9	8	WAIS-Ⅲ	82	92	74	97	79	111	60		82
63	M	42	ASD	39	9	10	7	6	7	WAIS-Ⅲ	108	117	94	114	93	126	94		108
64	F	34	SCD	33	9	8	1	8	7	JART								97	97
65	M	22	ASD	45	9	9	7	10	10	WAIS-Ⅲ	116	116	112	109	108	123	110		116
66	F	31	SCD	36	7	6	5	8	10	WAIS-Ⅲ	85	84	88	92	87	92	86		85
67	F	20	SCD	26	8	5	3	7	3	WAIS-Ⅲ	97	99	95	105	101	94	78		97
68	M	22	ASD	44	10	8	7	10	9	WAIS-Ⅲ	83	85	84	97	85	76	63		83
69	M	21	SCD	34	9	7	3	8	7	WAIS-Ⅲ	132	128	131	126	135	117	121		132
70	F	21	SCD	27	8	7	3	4	5	JART								86	86
71	F	20	ASD	29	7	8	6	6	2	WAIS-Ⅲ	86	97	75	100	83	88	66		86
72	F	34	ASD	35	9	9	4	7	6	WAIS-Ⅲ	98	103	92	104	93	98	105		98
73	M	19	ASD	36	9	7	6	7	7	WAIS-Ⅲ	106	124	80	118	85	135	84		106
74	M	19	ASD	34	10	7	3	8	6	WAIS-Ⅲ	102	113	88	120	93	109	78		102
75	M	16	ASD	20	1	8	4	3	4	WAIS-Ⅲ	84	93	76	100	87	90	63		84
76	M	24	ASD	43	10	10	6	8	9	WAIS-Ⅲ	113	113	110	126	123	88	107		113
77	M	18	ASD	36	6	8	5	9	8	WISC-Ⅲ	104	118	87	115	85	115	100		104
78	M	20	ASD	36	8	9	5	10	4	WAIS-Ⅲ	82	91	75	100	83	60	66		82
79	M	25	ASD	31	9	8	1	7	6	WAIS-Ⅲ	92	105	76	116	89	83	57		92
80	M	26	ASD	31	7	8	2	5	9	WAIS-Ⅲ	74	75	74	86	81	69	57		74
81	F	29	ASD	35	9	7	4	7	8	WAIS-Ⅲ	85	84	90	95	91	85	102	102	85
83	M	23	ASD	25	4	5	6	3	7	WAIS-Ⅲ	116	117	112	114	119	117	121		116
84	M	21	ASD	19	5	3	5	4	2	WAIS-Ⅲ	86	84	91	90	77	81	110	97	86
85	M	21	ASD	39	7	9	6	8	9	WAIS-Ⅲ	105	115	91	114	93	107	86		105
86	M	26	ASD	31	9	7	2	7	6	JART								96	96
87	M	21	ASD	28	9	1	6	6	6	WAIS-Ⅲ	115	121	103	116	106	105	100		115
88	F	25	ASD	37	8	7	5	8	9	WAIS-Ⅲ	114	118	105	124	95	105	116	112	114
89	F	27	ASD	24	3	5	6	6	4	WAIS-Ⅲ	91	94	90	93	91	113	86		91
90	M	33	ASD	41	10	8	4	9	10	WAIS-Ⅲ	78	80	80	84	89	85	72		78
91	M	37	ASD	33	7	9	6	7	4	WAIS-Ⅲ	91	88	98	90	93	90	107	102	91
93	F	20	ASD	32	8	6	7	6	5	WAIS-Ⅲ	75	72	83	73	87	76	83	82	75
94	M	34	ASD	37	9	9	4	10	5	WAIS-Ⅲ	80	77	87	86	89	65	84		80
95	M	55	ASD	27	5	7	4	6	5	JART								90	90
97	M	26	ASD	32	7	6	4	9	6	WAIS-Ⅲ	74	81	71	90	72	76	60	97	74
98	M	16	ASD	23	7	7	3	4	2	WAIS-Ⅲ	72	76	74	80	70	72	66	83	72
99	M	43	ASD	21	3	4	3	3	8	WAIS-Ⅲ	106	106	103	104	99	98	110	105	106
100	F	23	SCD	25	6	6	3	6	4	WAIS-Ⅲ	99	102	95	105	87	90	102		99
101	M	24	ASD	38	10	9	5	9	5	WAIS-Ⅲ	93	111	71	112	77	96	66		93
102	F	48	ASD	38	10	8	4	9	7	WAIS-Ⅲ	107	112	99	126	93	81	116		107
103	F	22	ASD	39	10	8	4	10	7	WAIS-Ⅲ	98		101	95	111	99	74	100	98
104	M	23	SCD	24	9	6	1	5	3	WAIS-Ⅲ	118	105	118	133	108	109	86		118
106	M	24	ASD	21	1	7	7	3	3	JART								85	85
107	M	19	ASD	32	5	7	5	8	7	WAIS-Ⅲ	81	82	83	83	84	91	94	89	81
108	M	16	ASD	34	7	9	5	7	6	WISC-Ⅳ	80			64	95	91	91	90	80
109	F	23	ASD	23	4	7	3	6	3	JART								98	98
110	M	21	ASD	34	7	8	7	7	5	WAIS-Ⅲ	83	71	101	80	101	83	105		83
111	F	17	ASD	41	9	8	4	8	12	WISC-Ⅳ	80			91	89	82	67		80
112	M	49	ASD	35	7	7	5	9	7	JART								99	99
113	F	16	ASD	20	4	4	3	7	2	JART								107	107
114	M	18	ASD	37	9	6	5	10	7	WAIS-Ⅲ	97	99	95	97	112	98	75		97
115	M	36	ASD	38	10	9	2	10	7	WAIS-Ⅲ	108	107	108	104	103	96	94		108
116	M	27	ASD	44	9	8	8	10	9	JART								103	103
117	F	24	ASD	37	8	7	6	8	8	WAIS-Ⅲ	100	106	92	104	83	102	107		100
118	F	17	ASD	19	4	2	5	3	5	WAIS-Ⅲ	89	84	98	92	95	83	110		89
119	M	37	ASD	34	8	7	3	8	8	WAIS-Ⅲ	84	93	76	90	75	105	69		84
120	M	18	ASD	32	6	6	8	6	6	WAIS-Ⅲ	75	82	72	93	91	54	54		75
122	F	27	ASD	32	7	8	4	9	4	JART								112	112
123	M	34	ASD	41	9	8	4	10	10	WAIS-Ⅲ	98	96	101	97	91	115	124		98
124	M	36	ASD	37	9	9	5	10	4	WAIS-Ⅲ	106	103	109	114	112	88	83		106
125	M	19	ASD	37	9	8	6	8	6	WAIS-Ⅲ	90	92	90	84	97	102	81		90
126	M	18	ASD	34	8	9	3	6	8	WAIS-Ⅲ	87	96	78	109	83	88	102		87
127	F	17	ASD	26	5	6	3	7	5	WICS-Ⅲ	115	115	111	120	108	109	100		115
128	F	47	ASD	25	3	4	5	9	4	WAIS-Ⅲ	85	85	88	92	83	67	97		85
129	F	44	ASD	34	9	9	1	9	6	WAIS-Ⅲ	70	73	71	78	77	74	54		70
130	M	25	ASD	30	9	8	2	6	5	WAIS-Ⅲ	87	82	95	76	95	109	69		87
131	M	25	ASD	33	8	7	2	10	6	WAIS-Ⅲ	95	91	101	84	97	83	105		95
132	M	48	ASD	33	8	7	5	8	5	WAIS-Ⅲ	77	76	83	84	87	65	84		77
133	F	40	ASD	29	8	7	4	6	4	WAIS-Ⅲ	98	110	84	124	77	85	86		98
134	F	38	ASD	38	10	10	4	9	5	WAIS-Ⅲ	102	103	101	105	101	105	113		102
135	M	30	ASD	42	9	10	7	10	6	WAIS-Ⅲ	79	86	75	90	81	81	89		79
136	M	44	ASD	33	6	9	2	10	6	WAIS-Ⅲ	95	97	94	90	91	103	105		95
137	M	30	ASD	35	9	8	5	8	5	WAIS-Ⅲ	89	85	97	71	97	105	100		89
138	M	24	ASD	28	8	5	4	6	5	WAIS-Ⅲ	108	100	116						108
139	F	18	ASD	36	9	9	4	9	5	WAIS-Ⅲ	74	81	72	88	77	85	75		74
140	M	35	ASD	30	5	7	5	6	7	WAIS-Ⅲ	91	88	98	84	97	109	84		91
141	F	24	ASD	37	10	8	4	8	7	WAIS-Ⅲ	103	106	99	120	101	85	81		103
142	F	25	ASD	44	10	10	6	10	8	WAIS-Ⅲ	111	104	117	102	114	107	116		111
144	M	33	ASD	38	9	10	3	6	10	WAIS-Ⅲ	76	54	63						76
145	F	48	ASD	27	6	8	6	4	3	WAIS-Ⅲ	100	89	115	93	106	69	116		100
146	M	50	ASD	25	6	6	5	7	1	WAIS-Ⅲ	103	99	106						103
147	F	59	ASD	35	10	8	2	9	6	WAIS-Ⅲ	117	123	105	129	114	100	94		117
148	F	36	ASD	36	8	8	3	10	7	WAIS-Ⅳ	76			79	76	85	82		76
150	M	19	ASD	30	10	8	2	7	3	WAIS-Ⅳ	102			108	109	97	82		102
151	M	17	ASD	23	6	3	5	3	6	WISC-Ⅳ	80			80	89	85	83		80
152	M	30	ASD	15	1	1	6	4	3	WAIS-Ⅳ	73			74	97	79	60		73
153	M	21	SCD	23	7	2	4	6	4	WAIS-Ⅳ	99			115	101	85	85		99
154	M	35	SCD	14	2	3	6	0	3	WAIS-Ⅲ	81	90	74	100	66	62	84		81
155	F	35	SCD	26	6	7	1	7	5	WAIS-Ⅲ	79	78	84	88	74	74	86		79
156	M	31	SCD	29	9	6	2	7	5	WAIS-Ⅲ	112	106	116	104	116	102	94		112
157	F	26	SCD	27	7	7	4	5	4	JART								107	107
158	M	24	SCD	29	8	6	3	6	6	WAIS-Ⅲ	102	103	101						102
159	M	32	SCD	27	10	5	1	7	4	WAIS-Ⅲ	113	116	106	104	114	119	78		113
160	M	24	SCD	25	6	5	3	8	3	WAIS-Ⅳ	109			121	109	106			109
162	F	22	SCD	30	7	7	3	7	6	WAIS-Ⅳ	89			98	89	88	87		89
163	F	29	ASD	38	10	8	5	8	7	WAIS-Ⅲ	75	89	65	99	66	79	86		75
164	M	28	ASD	47	10	10	10	9	8	WAIS-Ⅳ	113			94	97	134	134		113
165	F	16	ASD	32	9	7	4	8	4	WISC-Ⅳ	118			129	109	100	110		118
166	M	19	SCD	32	9	6	4	5	8	WAIS-Ⅳ	78			98	78	88	63		78
167	F	19	SCD	26	7	8	3	4	4	WISC-Ⅳ	77			72	82	79	94		77
168	F	26	SCD	34	8	8	4	9	5	WAIS-Ⅲ	72	80	69	93	77	65	69		72
169	F	23	SCD	28	7	6	4	7	4	WAIS-Ⅳ	109			117	103	114	90		109
170	M	16	SCD	29	9	6	5	3	6	WISC-Ⅳ	74			74	85	82	76		74
171	M	45	SCD	33	8	7	3	8	7	WAIS-Ⅲ	96	88	108	90	110	79	107		96
172	F	16	SCD	31	7	7	7	7	3	WISC-Ⅳ	133			117	115	141	127		133
173	M	52	SCD	37	10	9	3	9	6	WAIS-Ⅲ	101	112	87	116	89	105	100		101
174	M	26	SCD	31	9	5	3	8	6	WAIS-Ⅲ	87	88	88	93	93	93	110		87
175	M	32	ASD	42	8	8	7	10	9	WAIS-Ⅲ	120	122	112	118	110	135	121		120
176	M	36	ASD	37	8	8	9	6	6	WAIS-Ⅲ	89	90	90	93	95	81	75		89
178	M	31	SCD	36	9	10	4	8	5	JART								105	105
179	M	40	SCD	28	6	6	3	7	6	JART								93	93
180	M	26	SCD	29	4	6	4	9	6	WAIS-Ⅲ	106	106	105	102	108	105	84		106
181	M	48	SCD	35	10	8	4	9	4	JART								112	112
182	F	23	SCD	35	8	7	4	9	7	WAIS-Ⅲ	89	81	102	90	99	60	116		89
183	M	42	SCD	26	6	6	7	5	2	WAIS-Ⅲ	87	76	103	84	97	67	102		87
184	M	19	SCD	13	1	2	4	2	4	WAIS-Ⅳ	96			106	91	97	93		96
185	F	21	SCD	23	5	6	6	3	3	WAIS-Ⅲ	111	111	109	107	125	107	89		111
186	M	51	SCD	25	5	8	1	3	8	WAIS-Ⅲ	102	103	101	105	112	98	69		102
187	F	18	SCD	32	10	8	3	6	5	WAIS-Ⅳ	77			67	87	82	93		77
188	M	40	SCD	30	8	7	3	8	4	WAIS-Ⅲ	76	77	79	84	72	74	84		76
189	F	23	ASD	30	3	5	10	4	8	JART								96	96

## Sheet: AQ_Control 
Demographic and Clinical Data of Typically Developing Individuals
Sample No.	age	sex	AQ total score	Social skills	Attention switching	Attention to detail	Communication	Imagination	IQ test	FIQ predicted by JART
1	33	F	5	0	4	1	0	0	JART	111
2	23	F	24	3	5	8	5	3	JART	95
3	24	M	30	7	6	5	8	4	JART	112
4	40	M	10	0	3	1	4	2	JART	114
5	26	M	16	2	7	1	4	2	JART	104
6	23	F	6	0	1	5	0	0	JART	104
7	27	F	8	1	5	1	0	1	JART	98
8	38	F	1	0	0	1	0	0	JART	111
9	32	M	5	0	1	4	0	0	JART	113
10	21	M	14	1	4	5	2	2	JART	104
11	32	M	8	2	1	1	0	4	JART	115
12	16	F	21	4	5	6	1	5	JART	104
13	21	M	32	3	8	7	7	7	JART	98
14	24	M	14	0	6	3	3	2	JART	111
15	22	F	34	8	8	7	4	7	JART	104
16	25	F	11	5	4	0	1	1	JART	106
17	21	M	18	3	6	4	1	4	JART	91
18	23	F	21	4	6	6	4	1	JART	95
19	24	M	27	8	5	1	7	6	JART	103
20	21	F	19	2	5	7	2	3	JART	95
21	30	M	5	0	3	2	0	0	JART	111
22	30	F	14	3	3	5	0	3	JART	103
23	42	M	10	1	3	4	0	2	JART	108
24	24	M	8	0	3	2	0	3	JART	98
25	31	M	21	4	5	6	3	3	JART	117
26	23	M	9	0	3	4	1	1	JART	113
27	23	F	10	1	0	4	1	4	JART	113
28	45	F	21	4	4	8	3	2	JART	120
29	32	F	21	7	5	1	5	3	JART	113
30	43	M	26	7	5	6	5	3	JART	96
31	41	F	15	5	2	8	0	0	JART	110
32	24	M	15	1	3	5	2	4	JART	90
33	24	F	15	1	3	6	2	3	JART	97
34	23	F	13	2	4	5	0	2	JART	94
35	23	F	4	0	0	3	0	1	JART	101
36	23	F	27	8	8	1	5	5	JART	116
37	24	F	12	3	3	5	0	1	JART	97
38	23	F	7	0	1	3	0	3	JART	98
39	24	M	19	5	5	0	5	4	JART	106
40	24	F	10	3	2	5	0	0	JART	103
41	31	M	18	5	2	4	1	6	JART	106
42	37	M	7	3	0	3	0	1	JART	119
43	59	M	15	5	3	2	2	3	JART	109
44	55	F	12	2	3	3	0	4	JART	108
45	50	F	10	2	4	1	2	1	JART	110
46	41	M	18	4	4	2	3	5	JART	107
47	48	M	8	2	0	2	1	3	JART	113
48	47	F	7	1	1	1	1	3	JART	108
49	26	F	11	2	4	2	2	1	JART	117
